# Supplementary material for: Self-Organization in Dilute Aqueous Solutions of Thermoresponsive Star-Shaped Six-Arm Poly-2-Alkyl-2-Oxazines and Poly-2-Alkyl-2-Oxazolines
Source: Polymers (Basel). 2021 Apr 29;13(9):1429. doi: 10.3390/polym13091429 (PMC8125547; doi:10.3390/polym13091429)
Supplement: Supplementary file 1 [file polymers-13-01429-s001.zip]

Archive with 1 entries (1 files):
- polymers-1184046-supplementary.pdf
